# Supplementary material for: Enhancing post-training evaluation of annual performance agreement training: A fusion of fsQCA and artificial neural network approach
Source: PLoS One. 2024 Jun 25;19(6):e0305916. doi: 10.1371/journal.pone.0305916 (PMC11198856; doi:10.1371/journal.pone.0305916)
Supplement: S1 Data — (CSV) [file pone.0305916.s003.csv]

No.	D1	D2	D3	D4	D5	Design	R1	R2	R3	R4	Reaction	L1	L2	L3	L4	Skill	B1	B2	B3	B4	Behaviour	RT1	RT2	RT3	RT4	Result	Design_C	Reaction_C	Skill_C	Behaviour_C	Result_C
1	3	5	5	5	5	4.6	5	4	5	5	4.08	4	5	5	5	4.75	5	5	5	5	5	5	5	5	5	5	0.82	0.45	0.90	0.95	0.95
2	4	4	4	4	4	4	4	4	4	4	3.95	4	4	3	3	3.5	4	4	4	3	3.75	3	3	4	4	3.5	0.43	0.41	0.33	0.42	0.35
3	3	3	2	4	4	3.2	3	3	2	2	3.97	2	2	1	2	1.75	2	2	1	1	1.5	3	1	3	2	2.25	0.21	0.42	0.04	0.04	0.11
4	4	5	5	4	3	4.2	5	5	5	4	4.09	5	5	5	4	4.75	5	5	5	5	5	4	5	5	5	4.75	0.50	0.45	0.90	0.95	0.90
5	5	5	5	5	5	5	5	5	5	5	4.08	5	5	5	5	5	5	5	5	5	5	5	4	5	5	4.75	0.95	0.45	0.95	0.95	0.90
6	4	4	4	4	3	3.8	4	4	3	3	4.05	4	4	3	3	3.5	3	3	3	3	3	3	5	4	5	4.25	0.37	0.44	0.33	0.22	0.68
7	4	4	4	5	5	4.4	4	5	5	5	4.07	4	4	4	4	4	3	4	4	4	3.75	4	3	4	4	3.75	0.68	0.45	0.50	0.42	0.42
8	4	4	4	4	4	4	3	3	4	3	4.03	4	3	3	3	3.25	3	3	4	2	3	1	5	3	2	2.75	0.43	0.44	0.26	0.22	0.18
9	4	5	4	5	4	4.4	4	4	5	5	4.01	4	4	4	4	4	4	4	4	3	3.75	4	4	5	4	4.25	0.68	0.43	0.50	0.42	0.68
10	5	4	4	4	4	4.2	4	4	5	5	4.01	5	5	4	5	4.75	5	5	5	5	5	4	5	5	5	4.75	0.50	0.43	0.90	0.95	0.90
11	4	4	5	5	4	4.4	4	5	5	4	4.03	4	4	4	4	4	5	4	5	5	4.75	4	5	3	4	4	0.68	0.44	0.50	0.90	0.50
12	5	5	5	5	4	4.8	4	5	5	5	3.99	5	5	5	5	5	5	5	5	5	5	5	5	5	5	5	0.90	0.42	0.95	0.95	0.95
13	5	5	5	5	5	5	5	5	5	5	3.97	5	5	5	5	5	5	5	5	5	5	5	5	5	5	5	0.95	0.42	0.95	0.95	0.95
14	4	4	5	5	5	4.6	5	5	5	5	3.97	5	5	5	5	5	5	5	5	5	5	4	2	4	5	3.75	0.82	0.42	0.95	0.95	0.42
15	5	5	5	5	4	4.8	5	5	5	5	3.78	5	5	5	5	5	5	5	5	4	4.75	4	4	4	4	4	0.90	0.37	0.95	0.90	0.50
16	1	1	1	1	1	1	1	1	1	1	3.78	1	1	1	1	1	1	1	1	1	1	1	1	1	1	1	0.01	0.37	0.01	0.02	0.02
17	4	4	3	4	3	3.6	4	4	4	4	3.92	3	4	5	4	4	4	4	4	4	4	4	5	4	5	4.5	0.31	0.40	0.50	0.50	0.82
18	4	4	4	4	4	4	4	4	5	4	3.95	5	4	4	4	4.25	4	4	4	4	4	4	4	4	4	4	0.43	0.41	0.68	0.50	0.50
19	4	3	3	2	4	3.2	3	2	3	2	3.93	2	2	2	2	2	2	2	2	2	2	3	3	3	2	2.75	0.21	0.41	0.05	0.07	0.18
20	2	2	3	2	3	2.4	3	2	2	2	3.99	2	2	1	3	2	2	2	1	2	1.75	2	1	1	1	1.25	0.09	0.42	0.05	0.05	0.03
21	4	4	3	4	4	3.8	5	4	5	4	4.03	4	4	4	5	4.25	5	4	4	4	4.25	5	5	5	5	5	0.37	0.44	0.68	0.68	0.95
22	5	4	4	5	5	4.6	5	4	5	5	4.01	5	5	5	5	5	5	5	5	4	4.75	5	2	4	5	4	0.82	0.43	0.95	0.90	0.50
23	4	4	4	4	4	4	4	4	5	5	3.92	5	5	5	4	4.75	4	4	4	3	3.75	4	3	3	4	3.5	0.43	0.40	0.90	0.42	0.35
24	4	4	2	3	4	3.4	5	4	5	4	3.75	5	5	5	4	4.75	5	4	4	2	3.75	2	5	2	4	3.25	0.26	0.36	0.90	0.42	0.29
25	5	2	3	4	4	3.6	4	4	4	3	3.74	4	4	4	4	4	4	4	4	4	4	2	4	3	4	3.25	0.31	0.35	0.50	0.50	0.29
26	4	4	4	5	5	4.4	4	4	4	4	3.8	4	3	4	4	3.75	4	3	4	3	3.5	2	4	3	3	3	0.68	0.37	0.41	0.35	0.23
27	4	2	2	4	2	2.8	2	4	3	3	3.75	4	4	4	4	4	4	4	4	3	3.75	3	4	4	4	3.75	0.14	0.36	0.50	0.42	0.42
28	4	5	5	4	4	4.4	5	4	4	5	3.8	5	4	5	5	4.75	5	5	5	4	4.75	4	4	5	4	4.25	0.68	0.37	0.90	0.90	0.68
29	5	5	5	4	5	4.8	5	5	5	4	3.8	5	4	5	5	4.75	5	5	5	5	5	5	4	5	5	4.75	0.90	0.37	0.90	0.95	0.90
30	5	4	3	3	4	3.8	4	3	4	4	3.82	4	4	4	4	4	4	4	4	4	4	5	5	4	4	4.5	0.37	0.38	0.50	0.50	0.82
31	5	5	5	5	5	5	4	4	5	5	3.88	5	5	5	5	5	5	5	5	5	5	5	4	5	5	4.75	0.95	0.39	0.95	0.95	0.90
32	4	5	5	5	4	4.6	5	5	5	5	3.91	4	4	4	4	4	4	4	4	4	4	5	4	5	5	4.75	0.82	0.40	0.50	0.50	0.90
33	2	1	1	1	2	1.4	1	1	2	1	3.91	1	2	1	2	1.5	1	1	1	2	1.25	1	1	1	1	1	0.02	0.40	0.03	0.03	0.02
34	5	5	5	5	5	5	5	5	5	5	4.07	5	5	5	5	5	5	5	5	5	5	5	4	4	3	4	0.95	0.45	0.95	0.95	0.50
35	4	4	3	4	2	3.4	3	4	4	4	4.05	4	4	3	3	3.5	3	3	3	3	3	3	5	2	2	3	0.26	0.44	0.33	0.22	0.23
36	5	5	5	4	4	4.6	5	4	5	4	4.08	5	5	5	5	5	5	4	5	5	4.75	5	4	5	5	4.75	0.82	0.45	0.95	0.90	0.90
37	4	4	4	5	4	4.2	4	4	4	4	4.07	4	4	4	4	4	4	4	4	4	4	4	4	4	4	4	0.50	0.45	0.50	0.50	0.50
38	4	3	4	4	4	3.8	3	4	3	4	4.08	3	3	4	4	3.5	4	4	4	4	4	3	4	3	3	3.25	0.37	0.45	0.33	0.50	0.29
39	3	3	2	3	5	3.2	3	3	3	3	4	4	4	3	3	3.5	4	4	4	4	4	4	4	4	4	4	0.21	0.43	0.33	0.50	0.50
40	4	5	4	4	4	4.2	5	4	4	4	4.07	3	4	4	4	3.75	4	4	4	3	3.75	4	3	4	5	4	0.50	0.45	0.41	0.42	0.50
41	4	4	4	4	3	3.8	3	3	3	3	4.08	3	3	3	3	3	3	3	3	3	3	3	3	3	3	3	0.37	0.45	0.19	0.22	0.23
42	2	2	2	1	2	1.8	2	1	1	1	4.11	2	2	2	2	2	2	2	2	3	2.25	2	2	2	1	1.75	0.04	0.46	0.05	0.10	0.06
43	4	4	5	4	4	4.2	5	4	4	4	4.25	3	3	3	3	3	3	3	3	3	3	3	4	4	4	3.75	0.50	0.50	0.19	0.22	0.42
44	5	4	4	5	4	4.4	5	5	5	5	4.25	5	5	5	5	5	5	5	5	5	5	5	4	5	5	4.75	0.68	0.50	0.95	0.95	0.90
45	1	2	3	3	3	2.4	3	3	3	3	4.2	2	2	3	3	2.5	2	2	2	3	2.25	3	2	3	2	2.5	0.09	0.49	0.11	0.10	0.14
46	4	4	4	4	4	4	4	4	4	4	4.3	4	4	4	4	4	5	5	5	5	5	4	4	4	4	4	0.43	0.55	0.50	0.95	0.50
47	5	4	5	5	5	4.8	4	5	5	4	4.32	5	5	4	5	4.75	5	5	5	4	4.75	4	2	5	4	3.75	0.90	0.57	0.90	0.90	0.42
48	5	5	5	5	5	5	5	5	5	5	4.24	5	5	5	5	5	5	5	5	5	5	5	1	5	5	4	0.95	0.50	0.95	0.95	0.50
49	5	5	5	5	5	5	5	5	5	5	4.16	5	5	5	5	5	5	5	5	5	5	5	2	5	5	4.25	0.95	0.47	0.95	0.95	0.68
50	5	5	4	5	4	4.6	5	5	5	5	4.14	5	5	5	5	5	5	5	5	5	5	2	4	2	2	2.5	0.82	0.47	0.95	0.95	0.14
51	5	4	4	5	4	4.4	5	5	5	5	4.12	5	5	5	5	5	5	4	5	4	4.5	4	4	4	4	4	0.68	0.46	0.95	0.82	0.50
52	4	5	5	4	3	4.2	4	5	4	4	4.09	5	5	5	5	5	5	5	5	5	5	5	5	5	5	5	0.50	0.45	0.95	0.95	0.95
53	4	5	4	4	5	4.4	4	5	5	5	4.11	4	4	4	4	4	5	5	5	4	4.75	5	5	4	4	4.5	0.68	0.46	0.50	0.90	0.82
54	5	5	5	4	4	4.6	4	4	5	4	4.07	4	4	5	4	4.25	5	5	5	3	4.5	4	4	4	5	4.25	0.82	0.45	0.68	0.82	0.68
55	4	4	4	4	4	4	5	4	4	4	4.06	4	4	4	4	4	5	5	4	4	4.5	4	4	4	4	4	0.43	0.44	0.50	0.82	0.50
56	4	4	4	4	4	4	4	4	4	5	4.05	4	3	4	4	3.75	4	4	4	4	4	4	4	3	4	3.75	0.43	0.44	0.41	0.50	0.42
57	2	2	2	2	2	2	2	2	2	2	4.03	2	2	2	2	2	2	2	2	2	2	2	2	2	2	2	0.05	0.44	0.05	0.07	0.08
58	5	4	4	4	4	4.2	5	4	4	4	4.18	4	4	3	4	3.75	4	4	4	3	3.75	4	4	4	5	4.25	0.50	0.48	0.41	0.42	0.68
59	4	5	4	5	5	4.6	4	5	5	4	4.17	4	4	4	4	4	5	4	4	4	4.25	5	4	5	5	4.75	0.82	0.48	0.50	0.68	0.90
60	3	4	3	4	4	3.6	4	3	3	4	4.15	2	2	4	4	3	4	4	4	3	3.75	5	3	4	4	4	0.31	0.47	0.19	0.42	0.50
61	4	3	4	4	5	4	4	4	4	4	4.2	4	4	4	4	4	5	5	5	5	5	3	4	4	5	4	0.43	0.49	0.50	0.95	0.50
62	4	4	4	5	5	4.4	5	4	4	4	4.23	5	5	5	4	4.75	4	4	5	4	4.25	4	4	4	4	4	0.68	0.49	0.90	0.68	0.50
63	4	4	4	5	5	4.4	4	4	4	4	4.22	4	4	4	4	4	4	4	4	4	4	4	4	5	4	4.25	0.68	0.49	0.50	0.50	0.68
64	5	4	5	5	4	4.6	5	5	5	5	4.25	5	4	4	5	4.5	4	4	4	4	4	4	4	4	4	4	0.82	0.50	0.82	0.50	0.50
65	4	4	4	4	4	4	3	5	4	5	4.14	4	4	3	3	3.5	2	2	2	3	2.25	4	5	3	3	3.75	0.43	0.47	0.33	0.10	0.42
66	3	3	2	3	5	3.2	3	3	2	4	4.13	4	4	4	4	4	4	3	4	4	3.75	3	4	4	4	3.75	0.21	0.46	0.50	0.42	0.42
67	4	4	4	4	4	4	4	4	4	2	4.35	3	3	3	3	3	4	4	4	2	3.5	3	3	3	4	3.25	0.43	0.60	0.19	0.35	0.29
68	4	4	5	4	5	4.4	4	5	5	5	4.56	5	5	5	5	5	5	5	5	5	5	5	5	5	5	5	0.68	0.78	0.95	0.95	0.95
69	5	4	4	4	4	4.2	4	4	5	5	4.5	4	5	5	5	4.75	4	4	4	4	4	4	4	4	4	4	0.50	0.73	0.90	0.50	0.50
70	5	4	4	4	4	4.2	4	5	5	4	4.5	4	4	4	3	3.75	5	5	5	5	5	4	3	4	5	4	0.50	0.73	0.41	0.95	0.50
71	4	5	4	4	5	4.4	5	4	4	5	4.5	5	5	4	5	4.75	4	5	5	4	4.5	4	4	4	5	4.25	0.68	0.73	0.90	0.82	0.68
